# Supplementary material for: Distribution and Feeding Behavior of Omorgus suberosus (Coleoptera: Trogidae) in Lepidochelys olivacea Turtle Nests
Source: PLoS One. 2015 Sep 30;10(9):e0139538. doi: 10.1371/journal.pone.0139538 (PMC4589367; doi:10.1371/journal.pone.0139538)
Supplement: S1 Table — (XLS) [file pone.0139538.s001.xls]

## Sheet: Hoja1
														TOTAL HV
Fecha	Día	Tiempo	Zona	Densidad	Cuadro	Nido	Profun (cm)	T. Amb.	T. Suelo	T. Nido	No. Hv. Sanos	No. Hv dañados	Hv. Dañ. Sin Om	Total Hv encontrados	No. Adultos	No. Larvas	Peso (gr)	Ub. Hv dañ.	Observ.
Sep.19.08	1	Día	Húmeda	Alta	1	1	38	30.7		35.4	84	7	0	91	24	2	220
Sep.19.08	1	Día	Húmeda	Alta	1	2	41			36.3	60	1	0	61	2	1	275
Sep.19.08	1	Día	Húmeda	Alta	2	1	25			34.5	100	0	0	100	0	0	595
Sep.19.08	1	Día	Húmeda	Alta	3	1	?	31.5	?	36.5	86	67	0	153	1	0	295		FERNANDO
Sep.19.08	1	Día	Húmeda	Alta	3	2	50	29.1	?	34.6	29	8	0	37	0	0			FERNANDO
Sep.19.08	1	Día	Húmeda	Alta	4	1	45	29.7	31.1	35.9		0	0	0	14	14	1505
Sep.19.08	1	Día	Húmeda	Alta	5	1	30	31.2	30	37.7	20	126	0	146	12	8	1650		Mathias
Sep.19.08	1	Día	Vegetación	Alta	6	1	31	31.4	33.1	34.5		0	0	0	10	5	20		1 larva Tenebrionida
Sep.19.08	1	Día	Vegetación	Alta	6	2	27				51	62	0	113	4	11	1000		Lavas de moscas
Sep.19.08	1	Día	Vegetación	Alta	6	3	21	32.6		34.3			0	0	14	3
Sep.19.08	1	Día	Vegetación	Alta	7	1			32	35.2	0	41	0	41	36	17	485		Mathias
Sep.20.08	2	Día	Húmeda	Baja	1	1	35-52	28.5	28.2	31	47	en pedazos	0	47	38	0	232	abajo	a 35 cm los huevos buenos. A 52 cm los huevos dañados
Sep.20.08	2	Día	Vegetación	Baja	2	1	30-50	27.5	28.7	33.3	92	0	0	92	63	16	35		FERNANDO
Sep.20.08	2	Día	Vegetación	Baja	2	2	30-55		28.7	31.7	103	0	0	103	3	0	20
Sep.20.08	2	Día	Húmeda	Baja	3	1	31	28.6	28.5	30.7	118	2	0	120	0	0	10
Sep.20.08	2	Día	Húmeda	Baja	4	1	27	30.1	28.9	30.5	97	0	0	97	1	0	1.5		Los huevos parecen infértiles, pues tienen color rosa
Sep.20.08	2	Día	Vegetación	Baja	5	1	45	29.8	29	34.3	83	2	0	85	88	43?	450		FERNANDO
Sep.20.08	2	Día	Húmeda	Baja	6	1	25	32.2	29.1	31.7	81	1	0	82	17	0	4		34 huevos blancos y 47 rosa
Sep.20.08	2	Día	Húmeda	Baja	7	1	39	29.3	29.9	31	98	0	0	98	1	0	13
Sep.20.08	2	Día	Vegetación	Baja	8	1	40	26.6	30.3	33.2	23	2	0	25	33	8	135		FERNANDO
Sep.20.08	2	Día	Húmeda	Baja	9	1	31	28.3	30.5	30.6	74	0	0	74	1	0	15
Sep.20.08	2	Día	Húmeda	Baja	10	0	sin nidos						0	0					4 cuadros sin nidos
Sep.20.08	2	Día	Húmeda	Baja	11	0	sin nidos						0	0					4 cuadros sin nidos
Sep.20.08	2	Día	Húmeda	Baja	12	0	sin nidos						0	0					4 cuadros sin nidos
Sep.20.08	2	Día	Húmeda	Baja	13	0	sin nidos						0	0					4 cuadros sin nidos
Sep.21.08	3	Día	Vegetación	Alta	1	1	34.5	25.9	26	30.8	35	5	0	40	26	1	8	Lados	1 huevo con larvas de mosca a unos 40 cm de profundidad
Sep.21.08	3	Día	Vegetación	Alta	1	2	42	28.7	26.5	31.8	66	26	0	92	48	18	3	abajo	1 larva dentro de huevo dañado
Sep.21.08	3	Día	Vegetación	Alta	2	1	33.5	28.9	27.1	29.6	178	0	0	178	5	0	23		Dos nidos en uno solo
Sep.21.08	3	Día	Vegetación	Alta	3	1	37.5	31.2	28.7	31.3	169	2	0	171	30	1	35		Una hembra oviponiendo, dentro del huevo con el ovipositor fuera
Sep.21.08	3	Día	Vegetación	Alta	3	2	37	30.5	30	31.3	86	0	0	86	8	0	10
Sep.21.08	3	Día	Vegetación	Alta	4	1	42	29.6	30.7	33.3	0	100	0	100	11	26	?		Muchas larvas de moscas
Sep.21.08	3	Día	Vegetación	Alta	5	1	32	31.5	31.2	No se midió	0	0	0	0	11	2	0		Nido sin huevos, pero con Omorgus y larvas
Sep.21.08	3	Día	Vegetación	Alta	5	2	32-50	30.8	31.4	32.6-34.8	0	137	0	137	20	61	855
Sep.21.08	3	Día	Vegetación	Alta	5	3	sin medir	sin medir	sin medir	sin medir	91	0	0	91	0	0	sin medir
Sep.21.08	3	Día	Vegetación	Alta	5	4	sin medir	sin medir	sin medir	sin medir	102	72	0	174	4	13	275	abajo	dos nidos en uno solo
Sep.21.08	3	Día	Vegetación	Alta	5	5	sin medir	sin medir	sin medir	sin medir	112	0	0	112	12	0	sin medir
Sep.21.08	3	Día	Vegetación	Alta	0	0	0	0	0	0	0	0	0	0	0	0	0		dos cuadros sin nidos
Sep.21.08	3	Día	Vegetación	Alta	0	0	0	0	0	0	0	0	0	0	0	0	0		dos cuadros sin nidos
Sep.21.08	3	Día	Húmeda	Alta	1	1	30-45	26.4	27.5	33.7	42	3	0	45	14	4	320
Sep.21.08	3	Día	Húmeda	Alta	1	2	25-55			35	39	10	15	64	8	4	240
Sep.21.08	3	Día	Húmeda	Alta	1	3	35-64	29.1		35.4	27	54	0	81	14	30	680
Sep.21.08	3	Día	Húmeda	Alta	1	4	40-54			33.5	135	3	0	138	8	1	115
Sep.21.08	3	Día	Húmeda	Alta	1	5	40-57			35	220	35	0	255	1	33	535
Sep.21.08	3	Día	Húmeda	Alta	2	1	30-55			33.3	76	20	0	96	12	4	30
Sep.21.08	3	Día	Húmeda	Alta	2	2	55-65			34.4	0	100	0	100	5	2	800		Huevos momificados, como del año pasado
Sep.21.08	3	Día	Húmeda	Alta	2	3	35-50			32.5	233		0	233	18	0	135
Sep.21.08	3	Día	Húmeda	Alta	2	4	35			33.1	139	28	0	167	4	7
Sep.22.08	4	Día	Húmeda	Baja	1	1	34	26.8	26.6	32.1	0	105	33	138	25	33	230		33 huevos más dañados pero necrosados. No se sabe si por Omorgus
Sep.22.08	4	Día	Húmeda	Baja	1	2	42	28.5	27.2	32.4-33.2	105	0	0	105	11	5	no había
Sep.22.08	4	Día	Húmeda	Baja	1	3	41	igual?	igual?	31.7	58	14	7	79	27	13	70		Los nidos 3 y 4 muy próximos entre sí..
Sep.22.08	4	Día	Húmeda	Baja	1	4	40	igual?	28	31.7	89	0	0	89	0	0	0		Gran número de huevos calcificados
Sep.22.08	4	Día	Húmeda	Baja	1	5	45	sin medir	sin medir	sin medir	0	100	0	100	sin contar	sin contar	sin medir		Los huevos de este nido, TODOS dañados. No se contaron pero se coloca el dato de 100 porque ese es el promedio de huevos por nido
Sep.22.08	4	Día	Húmeda	Baja	2	1	31	31.6	28.7	30.5	35	13	23	71	3	0	10	abajo
Sep.22.08	4	Día	Húmeda	Baja	2	2	44	34.9	28.2	30.2	13	0	26	39	0	0	sin medir		Los huevos dañados no por Omorgus, aparentemente por hongos. Huevos aplastados
Sep.22.08	4	Día	Húmeda	Baja	3	1	35	35.8	28.3	30.6	83	10	0	93	1	0	10
Sep.22.08	4	Día	Húmeda	Baja	3	2	36	36.4	29.4	30.3	95	0	3	98	0	0	2		Huevos calcificados
Sep.22.08	4	Día	Húmeda	Baja	4	1	31	34.1	31.1	30.9	101	1	1	103	5	0	50?
Sep.22.08	4	Día	Húmeda	Baja	4	2	34	igual?	31.9	30.7	101	0	0	101	0	0	sin medir		la mitad de cada huevo calcificado y la otra mitad no
Sep.22.08	4	Día	Húmeda	Baja	4	3	30.5	igual?	igual?	31.2	34	9	5	48	7	3	sin medir		huevos calcificados
Sep.22.08	4	Día	Vegetación	Baja	1	1	25-45	27	27.6	32.7	122	0	0	122	9	3	25
Sep.22.08	4	Día	Vegetación	Baja	1	2	45-60	27	27.6	34.4	120	44	0	164	43	55	160
Sep.22.08	4	Día	Vegetación	Baja	1	3	35-55	27	27.6	33.6	24	38	0	62	52	150	415
Sep.22.08	4	Día	Vegetación	Baja	2	1	35-45		28.1	30.6	66	0	1	67	2	0	sin medir		Muchisimas larvas de mosca
Sep.22.08	4	Día	Vegetación	Baja	2	2	15		28.1	31.1	0	0	0	0	17	0	445
Sep.22.08	4	Día	Vegetación	Baja	2	3	40		29.6	30.4	58	0	0	58	6	0	10		muchisimas larvas de mosca
Sep.22.08	4	Día	Vegetación	Baja	2	4	30-55		29.6	31.1	79	8	0	87	14	1	45
Sep.22.08	4	Día	Vegetación	Baja	3	1	20-40	36.2	32.2	30.4	62	0	0	62	0	0	5
Sep.22.08	4	Día	Vegetación	Baja	3	2	30-45	36.2	32.2	32.3	131	2	0	133	0	0	10
Sep.22.08	4	Día	Vegetación	Baja	3	3	45	36.2	32.2	30.9	49	1	2	52	0	0	10
Sep.23.08	5	Día	Húmeda	Alta	1	1	20	26	26.6	31.5	134	2	0	136	38	2	75		Nido de unos 2 días, con muchos adultos y muy pocos huevos dañados
Sep.23.08	5	Día	Húmeda	Alta	1	2	30	sin medir	sin medir	sin medir	0	0	0	0	6	2	0		No hubo huevos, pero si pocos adultos. No se tomaron datos de temp.
Sep.23.08	5	Día	Húmeda	Alta	1	3	39.5	34.3	29.3	33.3	76	0	0	76	20	2	0		Sin huevos dañados pero con muchos Omorgus
Sep.23.08	5	Día	Húmeda	Alta	1	4	32	34.3	31.6	33.4	88	0	0	88	5	2	30
Sep.23.08	5	Día	Húmeda	Alta	2	1	30	34.5	32.1	33.5	37	18	0	55
Sep.23.08	5	Día	Húmeda	Alta	2	2	31	34.5	32.1	33.5	0	85	0	85	5	12	85	abajo	Todos los huevos dañados
Sep.23.08	5	Día	Húmeda	Alta	2	3	33	34.5	32.1	34.2	37	45	8	90	0	4	110
Sep.23.08	5	Día	Húmeda	Alta	2	4	40	31.8	31.5	34	82	24	0	106	0	0	sin medir
Sep.23.08	5	Día	Húmeda	Alta	2	5	No se abrieron							0
Sep.23.08	5	Día	Húmeda	Alta	2	5	No se abrieron							0
Sep.23.08	5	Día	Vegetación	Alta	1	1	45-60	25.3	29.5	34	105	1	0	106	13	1	50
Sep.23.08	5	Día	Vegetación	Alta	1	2	45-55	25.3	29.5	35.4	110	0	0	110	20	2	20
Sep.23.08	5	Día	Vegetación	Alta	1	3	45-60	25.3	29.5	34.1	100	15	0	115	23	8	75
Sep.23.08	5	Día	Vegetación	Alta	2	1	45-55			34.2	39	0	0	39	6	0	5
Sep.23.08	5	Día	Vegetación	Alta	2	2	35-50			33.3	118	12	0	130	17	1	5
Sep.23.08	5	Día	Vegetación	Alta	2	3	35-50			33.4	167	0	0	167	7	2	15
Sep.23.08	5	Día	Vegetación	Alta	2	4	40-55			34.5	75	43	0	118	90	57	70

## Sheet: Hoja2
year	density	quadrant	number of nest	live eggs	damage eggs	total eggs	number of adults	number of larvae
2008-2009	high	1	1	84	7	91	24	2
2008-2009	high	1	2	60	1	61	2	1
2008-2009	high	2	1	100	0	100	0	0
2008-2009	high	3	1	86	67	153	1	0
2008-2009	high	3	2	29	8	37	0	0
2008-2009	high	4	1	0	0	0	14	14
2008-2009	high	5	1	20	126	146	12	8
2008-2009	high	6	1	0	0	0	10	5
2008-2009	high	6	2	51	62	113	4	11
2008-2009	high	6	3	0	0	0	14	3
2008-2009	high	7	1	0	41	41	36	17
2008-2009	high	8	1	35	5	40	26	1
2008-2009	high	8	2	66	26	92	48	18
2008-2009	high	9	1	178	0	178	5	0
2008-2009	high	10	1	169	2	171	30	1
2008-2009	high	10	2	86	0	86	8	0
2008-2009	high	11	1	0	100	100	11	26
2008-2009	high	12	1	0	0	0	11	2
2008-2009	high	12	2	0	137	137	20	61
2008-2009	high	12	3	91	0	91	0	0
2008-2009	high	12	4	102	72	174	4	13
2008-2009	high	12	5	112	0	112	12	0
2008-2009	high	13	1	42	3	45	14	4
2008-2009	high	13	2	39	10	34	8	4
2008-2009	high	13	3	27	54	81	14	30
2008-2009	high	13	4	135	3	138	8	1
2008-2009	high	13	5	220	35	255	1	33
2008-2009	high	14	1	76	20	96	12	4
2008-2009	high	14	2	0	100	100	5	2
2008-2009	high	14	3	233	0	233	18	0
2008-2009	high	14	4	139	28	167	4	7
2008-2009	high	15	1	134	2	136	38	2
2008-2009	high	15	2	0	0	0	6	2
2008-2009	high	15	3	76	0	76	20	2
2008-2009	high	15	4	88	0	88	5	2
2008-2009	high	16	1	37	18	55	0	0
2008-2009	high	16	2	0	85	85	5	12
2008-2009	high	16	3	37	45	82	0	4
2008-2009	high	16	4	82	24	106	0	0
2008-2009	high	16	5	0	0	0	0	0
2008-2009	high	16	5	0	0	0	0	0
2008-2009	high	17	1	105	1	106	13	1
2008-2009	high	17	2	110	0	110	20	2
2008-2009	high	17	3	100	15	115	23	8
2008-2009	high	18	1	39	0	39	6	0
2008-2009	high	18	2	118	12	130	17	1
2008-2009	high	18	3	167	0	167	7	2
2008-2009	high	18	4	75	43	118	90	57
2008-2009	high	19	1	0	0	0	0	0
2008-2009	high	20	1	0	0	0	0	0
2008-2009	low	1	1	47	0	47	38	0
2008-2009	low	2	1	92	0	92	63	16
2008-2009	low	2	2	103	0	103	3	0
2008-2009	low	3	1	118	2	120	0	0
2008-2009	low	4	1	97	0	97	1	0
2008-2009	low	5	1	83	2	85	88	43
2008-2009	low	6	1	81	1	82	17	0
2008-2009	low	7	1	98	0	98	1	0
2008-2009	low	8	1	23	2	25	33	8
2008-2009	low	9	1	74	0	74	1	0
2008-2009	low	10	0	0	0	0	0	0
2008-2009	low	11	0	0	0	0	0	0
2008-2009	low	12	0	0	0	0	0	0
2008-2009	low	13	0	0	0	0	0	0
2008-2009	low	14	1	0	105	72	25	33
2008-2009	low	14	2	105	0	105	11	5
2008-2009	low	14	3	58	14	72	27	13
2008-2009	low	14	4	89	0	89	0	0
2008-2009	low	14	5	0	100	100	0	0
2008-2009	low	15	1	35	13	48	3	0
2008-2009	low	15	2	13	0	13	0	0
2008-2009	low	16	1	83	10	93	1	0
2008-2009	low	16	2	95	0	95	0	0
2008-2009	low	17	1	101	1	102	5	0
2008-2009	low	17	2	101	0	101	0	0
2008-2009	low	17	3	34	9	43	7	3
2008-2009	low	18	1	122	0	122	9	3
2008-2009	low	18	2	120	44	164	43	55
2008-2009	low	18	3	24	38	62	52	150
2008-2009	low	19	1	66	0	66	2	0
2008-2009	low	19	2	0	0	0	17	0
2008-2009	low	19	3	58	0	58	6	0
2008-2009	low	19	4	79	8	87	14	1
2008-2009	low	20	1	62	0	62	0	0
2008-2009	low	20	2	131	2	133	0	0
2008-2009	low	20	3	49	1	50	0	0
2010-2011	high	1	1	0	227	227	8	0
2010-2011	high	1	2	0	5	5	8	0
2010-2011	high	2	1	106	6	112	32	0
2010-2011	high	3	1	0	55	55	2	0
2010-2011	high	3	2	0	0	0	8	0
2010-2011	high	4	1	0	29	29	7	0
2010-2011	high	4	2	0	10	10	13	0
2010-2011	high	5	1	0	129	129	4	0
2010-2011	high	6	0	0	0	0	8	0
2010-2011	high	7	1	0	51	51	10	0
2010-2011	high	7	2	0	79	79	6	0
2010-2011	high	8	1	51	1	52	36	1
2010-2011	high	9	1	0	40	40	3	0
2010-2011	high	10	1	0	80	80	1	0
2010-2011	high	10	2	0	27	27	11	0
2010-2011	high	10	3	0	50	50	2	0
2010-2011	high	10	4	0	150	150	0	0
2010-2011	high	10	5	0	46	46	2	0
2010-2011	high	11	1	0	53	53	5	0
2010-2011	high	11	2	0	92	92	4	0
2010-2011	high	11	3	0	59	59	0	0
2010-2011	high	11	4	0	4	4	8	0
2010-2011	high	11	5	0	58	58	4	0
2010-2011	high	11	6	0	75	75	9	0
2010-2011	high	12	1	0	58	58	14	0
2010-2011	high	12	2	0	69	69	0	0
2010-2011	high	12	3	19	33	52	53	0
2010-2011	high	12	4	0	35	35	26	0
2010-2011	high	12	5	0	34	34	6	0
2010-2011	high	12	6	55	0	55	24	1
2010-2011	high	12	7	0	62	62	21	0
2010-2011	high	12	8	0	72	72	1	0
2010-2011	high	12	9	0	78	78	30	0
2010-2011	high	13	1	0	50	50	6	0
2010-2011	high	13	2	0	76	76	9	0
2010-2011	high	13	3	0	49	49	10	0
2010-2011	high	14	1	0	50	50	0	0
2010-2011	high	14	2	105	3	108	3	0
2010-2011	high	14	3	62	2	64	3	0
2010-2011	high	14	4	0	60	60	0	0
2010-2011	high	15	1	0	127	127	10	0
2010-2011	high	15	2	0	26	26	58	0
2010-2011	high	16	1	0	93	93	14	0
2010-2011	high	16	2	0	78	78	7	0
2010-2011	high	16	3	0	44	44	6	0
2010-2011	high	16	4	0	126	126	7	0
2010-2011	high	16	5	0	162	162	8	0
2010-2011	high	16	6	0	99	99	11	0
2010-2011	high	16	7	0	52	52	2	0
2010-2011	high	17	1	0	63	63	16	0
2010-2011	high	17	2	0	72	72	11	0
2010-2011	high	18	1	0	0	0	28	0
2010-2011	high	18	2	0	86	86	20	0
2010-2011	high	18	3	0	20	20	42	0
2010-2011	high	19	1	0	0	0	13	0
2010-2011	high	19	2	0	78	78	67	0
2010-2011	high	20	1	0	28	28	13	0
2010-2011	high	20	2	0	18	18	29	0
2010-2011	high	20	3	0	45	45	10	0
2010-2011	low	1	1	0	37	37	23	0
2010-2011	low	1	2	81	5	86	82	4
2010-2011	low	1	3	0	82	82	14	0
2010-2011	low	1	4	0	39	39	15	0
2010-2011	low	1	5	0	42	42	41	0
2010-2011	low	2	1	0	42	42	13	0
2010-2011	low	2	2	0	49	49	14	0
2010-2011	low	3	1	0	29	29	9	0
2010-2011	low	4	1	0	91	91	27	0
2010-2011	low	4	2	0	103	103	20	0
2010-2011	low	4	3	0	38	38	6	0
2010-2011	low	4	4	0	74	74	7	0
2010-2011	low	5	1	0	5	5	7	0
2010-2011	low	5	2	0	14	14	7	0
2010-2011	low	6	1	0	32	32	1	1
2010-2011	low	6	2	0	46	46	3	0
2010-2011	low	6	3	0	20	20	23	0
2010-2011	low	6	4	0	41	41	9	0
2010-2011	low	7	1	0	69	69	4	0
2010-2011	low	7	2	0	17	17	22	0
2010-2011	low	8	1	0	27	27	20	0
2010-2011	low	8	2	0	49	49	38	0
2010-2011	low	8	3	0	20	20	48	0
2010-2011	low	9	1	0	83	83	6	0
2010-2011	low	9	2	0	38	38	30	0
2010-2011	low	9	3	0	144	144	13	0
2010-2011	low	10	1	0	70	70	18	0
2010-2011	low	10	2	0	108	108	3	0
2010-2011	low	10	3	0	53	53	25	0
2010-2011	low	10	4	0	24	24	29	0
2010-2011	low	11	1	0	147	147	30	0
2010-2011	low	11	2	0	39	39	36	0
2010-2011	low	11	3	100	0	100	35	0
2010-2011	low	12	1	0	243	243	2	0
2010-2011	low	12	2	0	194	194	1	0
2010-2011	low	12	3	0	121	121	2	0
2010-2011	low	12	4	0	222	222	2	0
2010-2011	low	13	1	0	48	48	3	0
2010-2011	low	13	2	0	71	71	2	0
2010-2011	low	13	3	0	45	45	1	0
2010-2011	low	13	4	0	93	93	6	0
2010-2011	low	13	5	0	140	140	10	0
2010-2011	low	13	6	0	43	43	3	0
2010-2011	low	13	7	0	113	113	2	0
2010-2011	low	13	8	0	92	92	5	0
2010-2011	low	13	9	0	67	67	4	0
2010-2011	low	14	1	0	202	202	7	0
2010-2011	low	14	2	0	94	94	2	0
2010-2011	low	15	1	0	154	154	101	0
2010-2011	low	15	2	0	201	201	34	0
2010-2011	low	15	3	0	74	74	6	0
2010-2011	low	16	1	0	105	105	7	0
2010-2011	low	16	2	0	145	145	6	0
2010-2011	low	16	3	0	107	107	6	0
2010-2011	low	16	4	0	0	0	41	0
2010-2011	low	17	1	0	49	49	16	0
2010-2011	low	18	1	0	77	77	11	0
2010-2011	low	19	1	0	32	32	7	0
2010-2011	low	19	2	0	94	94	12	0
2010-2011	low	20	1	0	87	87	3	0
2010-2011	low	20	2	0	66	66	17	0
2010-2011	low	20	3	0	138	138	5	0
2010-2011	low	20	4	0	79	79	3	0

## Sheet: Hoja3
year	density	quadrant	number of nest	live eggs	damage eggs	total eggs	number of adults	number of larv
2008	high	1	1	84	7	91	24	2
2008	high	1	2	60	1	61	2	1
2008	high	2	1	100	0	100	0	0
2008	high	3	1	86	67	153	1	0
2008	high	3	2	29	8	37	0	0
2008	high	5	1	20	126	146	12	8
2008	high	6	2	51	62	113	4	11
2008	high	7	1	0	41	41	36	17
2008	high	1	1	35	5	40	26	1
2008	high	1	2	66	26	92	48	18
2008	high	2	1	178	0	178	5	0
2008	high	3	1	169	2	171	30	1
2008	high	3	2	86	0	86	8	0
2008	high	4	1	0	100	100	11	26
2008	high	5	2	0	137	137	20	61
2008	high	5	3	91	0	91	0	0
2008	high	5	4	102	72	174	4	13
2008	high	5	5	112	0	112	12	0
2008	high	1	1	42	3	45	14	4
2008	high	1	2	39	10	49	8	4
2008	high	1	3	27	54	81	14	30
2008	high	1	4	135	3	138	8	1
2008	high	1	5	220	35	255	1	33
2008	high	2	1	76	20	96	12	4
2008	high	2	2	0	100	100	5	2
2008	high	2	3	233	0	233	18	0
2008	high	2	4	139	28	167	4	7
2008	high	1	1	134	2	136	38	2
2008	high	1	3	76	0	76	20	2
2008	high	1	4	88	0	88	5	2
2008	high	2	1	37	18	55	0	0
2008	high	2	2	0	85	85	5	12
2008	high	2	3	37	45	82	0	4
2008	high	2	4	82	24	106	0	0
2008	high	1	1	105	1	106	13	1
2008	high	1	2	110	0	110	20	2
2008	high	1	3	100	15	115	23	8
2008	high	2	1	39	0	39	6	0
2008	high	2	2	118	12	130	17	1
2008	high	2	3	167	0	167	7	2
2008	high	2	4	75	43	118	90	57
2008	high	1	1	0	0	0	6	2
2008	high	1	1	0	0	0	14	14
2008	high	1	1	0	0	0	10	5
2008	high	1	1	0	0	0	14	3
2008	high	1	1	0	0	0	11	2
2008	low	1	1	47	0	47	38	0
2008	low	2	1	92	0	92	63	16
2008	low	2	2	103	0	103	3	0
2008	low	3	1	118	2	120	0	0
2008	low	4	1	97	0	97	1	0
2008	low	5	1	83	2	85	88	43
2008	low	6	1	81	1	82	17	0
2008	low	7	1	98	0	98	1	0
2008	low	8	1	23	2	25	33	8
2008	low	9	1	74	0	74	1	0
2008	low	1	1	0	105	105	25	33
2008	low	1	2	105	0	105	11	5
2008	low	1	3	58	14	72	27	13
2008	low	1	4	89	0	89	0	0
2008	low	2	1	35	13	48	3	0
2008	low	2	2	13	0	13	0	0
2008	low	3	1	83	10	93	1	0
2008	low	3	2	95	0	95	0	0
2008	low	4	1	101	1	102	5	0
2008	low	4	2	101	0	101	0	0
2008	low	4	3	34	9	43	7	3
2008	low	1	1	122	0	122	9	3
2008	low	1	2	120	44	164	43	55
2008	low	1	3	24	38	62	52	150
2008	low	2	1	66	0	66	2	0
2008	low	2	2	0	0	0	17	0
2008	low	2	3	58	0	58	6	0
2008	low	2	4	79	8	87	14	1
2008	low	3	1	62	0	62	0	0
2008	low	3	2	131	2	133	0	0
2008	low	3	3	49	1	50	0	0
2011	high	1	1	0	227	227	8	0
2011	high	1	2	0	5	5	8	0
2011	high	2	3	106	6	112	32	0
2011	high	3	4	0	55	55	2	0
2011	high	3	0	0	0	0	8	0
2011	high	5	5	0	29	29	7	0
2011	high	5	6	0	10	10	13	0
2011	high	6	7	0	129	129	4	0
2011	high	7	0	0	0	0	8	0
2011	high	9	9	0	51	51	10	0
2011	high	9	10	0	79	79	6	0
2011	high	10	11	51	1	52	36	1
2011	high	1	1	0	40	40	3	0
2011	high	2	1	0	80	80	1	0
2011	high	2	2	0	27	27	11	0
2011	high	2	3	0	50	50	2	0
2011	high	2	4	0	150	150	0	0
2011	high	2	5	0	46	46	2	0
2011	high	3	1	0	53	53	5	0
2011	high	3	2	0	92	92	4	0
2011	high	3	3	0	59	59	0	0
2011	high	3	4	0	4	4	8	0
2011	high	3	5	0	58	58	4	0
2011	high	3	6	0	75	75	9	0
2011	high	4	1	0	58	58	14	0
2011	high	4	2	0	69	69	0	0
2011	high	4	3	19	33	52	53	0
2011	high	4	4	0	35	35	26	0
2011	high	4	5	0	34	34	6	0
2011	high	4	6	55	0	55	24	1
2011	high	4	7	0	62	62	21	0
2011	high	4	8	0	72	72	1	0
2011	high	4	9	0	78	78	30	0
2011	high	11	12	0	50	50	6	0
2011	high	11	13	0	76	76	9	0
2011	high	11	14	0	49	49	10	0
2011	high	12	15	0	50	50	0	0
2011	high	12	16	105	3	108	3	0
2011	high	12	17	62	2	64	3	0
2011	high	12	18	0	60	60	0	0
2011	high	1	1	0	127	127	10	0
2011	high	1	2	0	26	26	58	0
2011	high	3	1	0	93	93	14	0
2011	high	3	2	0	78	78	7	0
2011	high	3	3	0	44	44	6	0
2011	high	3	4	0	126	126	7	0
2011	high	3	5	0	162	162	8	0
2011	high	3	6	0	99	99	11	0
2011	high	3	7	0	52	52	2	0
2011	high	2	1	0	63	63	16	0
2011	high	2	2	0	72	72	11	0
2011	high	13	1	0	0	0	28	0
2011	high	13	2	0	86	86	20	0
2011	high	13	3	0	20	20	42	0
2011	high	14	0	0	0	0	13	0
2011	high	14	2	0	78	78	67	0
2011	high	15	1	0	28	28	13	0
2011	high	15	2	0	18	18	29	0
2011	high	15	3	0	45	45	10	0
2011	high	16	1	0	37	37	23	0
2011	high	16	2	81	5	86	82	4
2011	high	16	3	0	82	82	14	0
2011	high	16	4	0	39	39	15	0
2011	high	16	5	0	42	42	41	0
2011	high	1	1	0	42	42	13	0
2011	high	1	2	0	49	49	14	0
2011	high	2	1	0	29	29	9	0
2011	high	3	1	0	91	91	27	0
2011	high	3	2	0	103	103	20	0
2011	high	3	3	0	38	38	6	0
2011	high	3	4	0	74	74	7	0
2011	high	4	1	0	5	5	7	0
2011	high	4	2	0	14	14	7	0
2011	high	6	1	0	32	32	1	1
2011	high	6	2	0	46	46	3	0
2011	high	6	3	0	20	20	23	0
2011	high	6	4	0	41	41	9	0
2011	high	M	1	0	69	69	4	0
2011	high	M	2	0	17	17	22	0
2011	high	A1	1	0	27	27	20	0
2011	high	A1	2	0	49	49	38	0
2011	high	A1	3	0	20	20	48	0
2011	high	A2	1	0	83	83	6	0
2011	high	A2	2	0	38	38	30	0
2011	high	A2	3	0	144	144	13	0
2011	high	A3	1	0	70	70	18	0
2011	high	A3	2	0	108	108	3	0
2011	high	A3	3	0	53	53	25	0
2011	high	A3	4	0	24	24	29	0
2011	high	A4	1	0	147	147	30	0
2011	high	A4	2	0	39	39	36	0
2011	high	A4	3	100	0	100	35	0
2011	low	17	1	0	243	243	2	0
2011	low	17	2	0	194	194	1	0
2011	low	17	3	0	121	121	2	0
2011	low	17	4	0	222	222	2	0
2011	low	N	1	0	48	48	4	0
2011	low	N	2	0	71	71	3	0
2011	low	N	3	0	45	45	1	0
2011	low	N	4	0	93	93	6	0
2011	low	N	5	0	140	140	10	0
2011	low	N	6	0	43	43	3	0
2011	low	N	7	0	113	113	2	0
2011	low	N	8	0	92	92	5	0
2011	low	N	9	0	67	67	4	0
2011	low	18	1	0	202	202	7	0
2011	low	18	2	0	94	94	2	0
2011	low	19	1	0	154	154	102	0
2011	low	19	2	0	201	201	34	0
2011	low	19	3	0	74	74	6	0
2011	low	20	1	0	105	105	7	0
2011	low	20	2	0	145	145	6	0
2011	low	20	3	0	107	107	6	0
2011	low	20	0	0	0	0	41	0
2011	low	O	1	0	49	49	21	0
2011	low	O	2	0	77	77	11	0
2011	low	O	3	0	32	32	7	0
2011	low	P	1	0	94	94	14	0
2011	low	P	2	0	87	87	3	0
2011	low	P	3	0	66	66	17	0
2011	low	Q	1	0	138	138	5	0
2011	low	Q	2	0	79	79	3	0
