# Supplementary material for: Distribution and Feeding Behavior of Omorgus suberosus (Coleoptera: Trogidae) in Lepidochelys olivacea Turtle Nests
Source: PLoS One. 2015 Sep 30;10(9):e0139538. doi: 10.1371/journal.pone.0139538 (PMC4589367; doi:10.1371/journal.pone.0139538)
Supplement: S2 Table — (XLS) [file pone.0139538.s002.xls]

## Sheet: Hoja1
Number of beetles collected in traps baited with chicken feathers per week
Station	week 1	week 2	week 3	week 4	week 5	week 6	week 7	week 8	week 9	week 10	week 11	week 12	week 13	week 14	week 15	week 16	week 17	week 18	week 19	week 20	week 21	week 22	week 23	week 24	week 25	week 26	week 27	week 28	week 29	week 30	week 31	week 32	week 33	week 34	week 35
8	40	31	6	2	2	0	0	0	29	39	0	1	6	10	1	26	53	120	41	16	46	81	30	33	46	45	57	21	22	34	0	2	0	0	653
8.5	24	13	2	4	12	109	81	167	7	15	2	7	4	25	1	17	60	190	33	26	101	173	61	54	50	43	46	116	29	80	0	2	0	0	652
9	7	13	1	1	15	135	56	96	16	20	3	7	12	49	33	111	197	148	74	68	230	236	88	83	108	129	232	180	194	187	0	0	0	0	530
9.5	2	2	3	2	22	163	56	7	35	35	0	9	28	174	105	102	258	175	301	251	198	237	149	206	278	741	534	443	246	165	0	0	0	0	1964
10	2	21	3	9	72	301	1421	153	86	41	4	10	23	198	219	365	304	231	357	207	377	238	233	403	286	778	434	526	360	273	0	0	0	0	2019
10.5	11	76	71	6	50	826	2456	89	95	64	9	19	28	160	826	1138	1065	665	826	383	178	444	244	719	410	900	359	619	312	181	0	193	1009	52	1969
11	3	24	150	2	120	706	2967	574	65	86	8	45	71	251	741	1701	1150	433	745	561	296	685	395	813	312	715	524	585	342	424	0	87	1576	368	1410
11.5	10	75	238	8	219	1922	8299	473	132	63	13	28	35	272	466	777	717	325	986	929	213	397	325	476	441	523	420	974	1138	371	32	24	268	182	1131
12	68	10	123	9	232	782	7720	614	216	361	205	941	23	185	444	1537	1164	1196	2329	2836	691	1582	1388	1719	426	623	595	1618	683	856	314	102	724	455	2287
12.5	69	142	16	7	504	1993	11348	658	84	106	47	288	0	103	207	278	417	497	995	1142	742	903	931	654	391	451	492	894	434	344	138	20	37	100	852
13	51	79	89	95	244	478	5614	389	93	67	14	16	0	142	137	202	198	147	602	1213	882	888	952	874	461	518	403	821	565	210	120	21	36	21	234
13.5	8	12	16	14	41	354	5829	679	59	77	17	72	0	308	375	275	265	181	524	981	756	912	1636	857	712	528	737	1502	1085	1281	249	47	361	192	492
14	19	81	145	67	178	514	3485	130	72	129	63	154	0	407	284	867	317	105	1071	1817	1773	1869	2990	1927	759	523	828	2887	1079	993	739	56	1349	705	1725
14.5	90	208	261	56	43	1380	7207	424	185	425	30	160	0	308	302	470	200	91	331	1085	1768	2017	3185	2214	511	1006	826	1858	597	429	351	89	1060	271	1118
15	22	21	43	40	177	952	6491	98	96	475	77	166	0	158	216	106	50	43	587	660	2266	2494	2941	2344	794	623	1888	1236	438	252	127	24	681	310	1081
15.5	53	228	643	424	181	1233	4155	81	0	32	128	237	0	130	122	108	61	20	179	503	1072	1297	2610	1783	786	402	958	766	512	276	229	79	1142	326	1071
16	18	118	111	242	194	372	3740	49	0	212	121	308	0	182	196	216	95	89	565	660	1475	1775	4583	3764	1801	758	1991	2216	487	400	486	130	1390	432	479
16.5	13	26	33	122	205	1274	4943	836	0	82	21	49	0	44	117	68	24	33	111	172	287	219	904	790	540	396	483	1324	204	257	61	17	191	151	882
17	3	1	1	4	22	99	2730	72	0	68	28	54	0	34	50	27	14	15	197	324	292	117	600	824	460	242	511	1700	283	180	243	38	69	41	536
17.5	0	0	1	0	23	52	4046	113	0	83	47	51	0	50	56	55	29	35	94	228	302	157	420	461	305	615	218	1965	364	292	183	71	192	124	303
18	8	30	28	7	53	326	1937	46	0	113	121	170	0	191	69	29	22	36	117	100	231	180	535	349	375	378	251	1211	396	253	79	24	152	119	389
18.5	2	4	6	3	37	262	1700	65	0	98	73	30	0	94	51	29	29	51	110	118	125	128	405	458	451	327	144	971	262	374	92	26	354	173	564
19	7	37	96	2	35	81	2424	91	0	43	33	38	0	50	45	19	28	57	142	170	99	82	270	159	205	184	161	595	65	150	49	20	131	74	400
19.5	16	7	29	8	24	108	474	41	0	114	26	32	0	72	49	32	24	37	186	105	128	115	245	261	214	170	86	404	116	132	30	24	91	82	133
20	2	56	101	8	56	77	320	21	0	65	6	35	0	44	41	36	12	23	104	55	85	82	235	218	152	198	126	580	161	161	40	33	164	67	93
20.5	1	46	96	0	42	154	1072	67	0	197	162	35	0	93	137	119	69	75	256	203	162	104	328	348	125	179	215	494	115	150	24	16	82	50	56
21	2	12	18	3	26	230	1115	125	0	42	114	42	0	83	130	59	20	21	83	69	109	105	251	171	98	76	93	319	91	160	46	26	65	76	189
21.5	8	64	70	0	30	72	2739	118	0	201	854	80	0	122	155	44	45	25	140	154	153	68	286	123	125	55	135	315	87	114	48	26	101	37	48
22	7	3	7	0	11	294	2819	364	0	134	728	54	0	117	161	71	60	59	146	241	188	110	256	214	127	74	82	275	69	132	28	16	95	228	82
22.5	7	40	38	4	51	211	4373	106	0	242	907	146	0	108	232	122	102	110	232	197	222	135	213	504	129	180	160	350	81	143	80	13	63	32	63
23	5	84	177	6	21	162	665	61	0	172	1332	77	0	105	204	103	73	39	140	120	209	81	138	275	62	111	73	331	100	140	43	16	91	29	180
23.5	1	0	7	0	16	334	1783	23	0	0	624	50	0	73	112	31	36	43	81	80	129	99	103	384	115	127	155	403	105	164	98	25	47	50	85
24	15	44	26	1	9	176	1970	261	0	0	695	105	0	17	57	52	27	39	74	59	116	94	183	522	137	87	193	583	111	95	71	25	91	53	59
24.5	8	7	15	6	8	102	2861	436	0	0	489	56	0	66	74	85	67	70	77	169	206	106	183	405	123	110	267	557	129	164	69	15	54	37	79
25	10	18	42	12	45	206	2423	322	0	0	378	81	0	62	135	79	99	166	161	111	190	169	259	658	151	173	193	521	155	156	102	21	66	58	42
25.5	7	54	12	6	44	209	1661	278	0	0	326	110	0	59	166	53	104	89	95	228	196	91	179	271	95	100	163	374	108	95	121	17	113	60	138
26	14	16	21	3	44	138	782	184	0	0	427	64	0	72	40	74	106	120	108	68	39	24	94	219	62	143	122	300	85	108	128	58	148	90	93
26.5	12	16	16	12	83	237	1035	236	0	0	734	49	0	33	67	103	93	33	100	204	287	122	180	285	97	79	300	502	92	133	180	31	167	81	301
27	7	0	3	9	38	294	906	158	0	0	185	34	0	18	27	48	45	68	38	115	229	132	126	120	102	212	227	276	82	144	28	2	63	66	140
27.5	25	53	17	16	22	75	479	86	0	0	168	7	0	15	13	40	44	30	17	40	104	123	42	127	85	59	201	242	115	111	8	1	33	15	91
28	4	16	13	4	13	153	458	125	0	0	0	0	0	0	0	0	0	0	0	0	0	0	0	0	0	0	0	0	0	0	0	0	0	0	0
