# Supplementary material for: Distribution and Feeding Behavior of Omorgus suberosus (Coleoptera: Trogidae) in Lepidochelys olivacea Turtle Nests
Source: PLoS One. 2015 Sep 30;10(9):e0139538. doi: 10.1371/journal.pone.0139538 (PMC4589367; doi:10.1371/journal.pone.0139538)
Supplement: S3 Table — (XLS) [file pone.0139538.s003.xls]

## Sheet: Hoja1
Egg condition	Density	Run	Experimental Unit	Time1	Censored
Live	Low	1	1	17	1
Live	Low	1	2	17	1
Live	Low	1	3	58	1
Live	Low	1	4	17	1
Live	Low	1	5	69	0
Live	High	1	1	63	0
Live	High	1	2	63	0
Live	High	1	3	22	1
Live	High	1	4	49	1
Live	High	1	5	56	1
Dead	Low	1	1	18	1
Dead	Low	1	2	31	1
Dead	Low	1	3	40	1
Dead	Low	1	4	56	1
Dead	Low	1	5	18	1
Dead	High	1	1	18	1
Dead	High	1	2	27	1
Dead	High	1	3	40	1
Dead	High	1	4	18	1
Dead	High	1	5	27	1
Combined	Low	1	1	18	1
Combined	Low	1	2	18	1
Combined	Low	1	3	18	1
Combined	Low	1	4	21	1
Combined	Low	1	5	26	1
Combined	High	1	1	16	1
Combined	High	1	2	16	1
Combined	High	1	3	25	1
Combined	High	1	4	16	1
Combined	High	1	5	18	1
Live	Low	2	1	2	1
Live	Low	2	2	2	1
Live	Low	2	4	2	1
Live	High	2	3	2	1
Dead	Low	2	1	1	1
Dead	Low	2	2	2	1
Dead	Low	2	3	5	1
Dead	Low	2	5	2	1
Dead	High	2	1	7	1
Dead	High	2	2	2	1
Dead	High	2	3	4	1
Dead	High	2	4	5	1
Dead	High	2	5	2	1
Combined	Low	2	1	1	1
Combined	Low	2	2	4	1
Combined	Low	2	3	4	1
Combined	Low	2	4	5	1
Combined	Low	2	5	7	1
Combined	High	2	1	2	1
Combined	High	2	2	2	1
Combined	High	2	3	9	1
Combined	High	2	4	3	1
Combined	High	2	5	2	1
