# Supplementary material for: Distribution and Feeding Behavior of Omorgus suberosus (Coleoptera: Trogidae) in Lepidochelys olivacea Turtle Nests
Source: PLoS One. 2015 Sep 30;10(9):e0139538. doi: 10.1371/journal.pone.0139538 (PMC4589367; doi:10.1371/journal.pone.0139538)
Supplement: S4 Table — (XLS) [file pone.0139538.s004.xls]

## Sheet: Hoja1
Egg condition	Density	Run	Experimental Unit	Time2	Censored
Live	Low	1	1	25	1
Live	Low	1	2	31	1
Live	Low	1	3	69	1
Live	Low	1	4	33	1
Live	Low	1	5	72	0
Live	High	1	1	80	0
Live	High	1	2	86	0
Live	High	1	3	42	1
Live	High	1	4	86	1
Live	High	1	5	70	1
Dead	Low	1	1	21	1
Dead	Low	1	2	38	1
Dead	Low	1	3	49	1
Dead	Low	1	4	70	1
Dead	Low	1	5	25	1
Dead	High	1	1	31	1
Dead	High	1	2	45	1
Dead	High	1	3	52	1
Dead	High	1	4	27	1
Dead	High	1	5	42	1
Combined	Low	1	1	31	1
Combined	Low	1	2	25	1
Combined	Low	1	3	27	1
Combined	Low	1	4	33	1
Combined	Low	1	5	45	1
Combined	High	1	1	33	1
Combined	High	1	2	40	1
Combined	High	1	3	45	1
Combined	High	1	4	54	1
Combined	High	1	5	40	1
Live	Low	2	1	7	1
Live	Low	2	2	4	1
Live	Low	2	4	17	1
Live	High	2	3	20	1
Dead	Low	2	1	16	1
Dead	Low	2	2	7	1
Dead	Low	2	3	19	1
Dead	Low	2	5	16	1
Dead	High	2	1	23	1
Dead	High	2	2	26	1
Dead	High	2	3	30	1
Dead	High	2	4	26	1
Dead	High	2	5	18	1
Combined	Low	2	1	7	1
Combined	Low	2	2	11	1
Combined	Low	2	3	9	1
Combined	Low	2	4	14	1
Combined	Low	2	5	23	1
Combined	High	2	1	23	1
Combined	High	2	2	25	1
Combined	High	2	3	27	1
Combined	High	2	4	41	1
Combined	High	2	5	36	1
